# Supplementary material for: Systematic, multiparametric analysis of Mycobacterium tuberculosis intracellular infection offers insight into coordinated virulence
Source: PLoS Pathog. 2017 May 15;13(5):e1006363. doi: 10.1371/journal.ppat.1006363 (PMC5444860; doi:10.1371/journal.ppat.1006363)
Supplement: S1 Table — (XLSX) [file ppat.1006363.s015.xlsx]

## Sheet: Sheet1
S1 Table. Mycobacterium tuberculosis mutants
in the arrayed transposon library.
Plate	Row	Column	Rv number	Included in final analysis
P1	A	1	Rv2340c	yes
P1	A	2	Rv0407	yes
P1	A	3	Rv1243c	yes
P1	A	4	Rv3796	no
P1	A	5	Rv1859	yes
P1	A	6	Rv0757	no
P1	A	7	Rv0174	yes
P1	A	8	Rv2574	yes
P1	A	9	Rv3432c	no
P1	A	10	Rv0232	yes
P1	A	11	Rv2102	yes
P1	A	12	Rv1795	no
P1	B	1	Rv2054	yes
P1	B	2	Rv1265	yes
P1	B	3	Rv1290c	no
P1	B	4	Rv3864	no
P1	B	5	Rv2474c	no
P1	B	6	Rv1077	yes
P1	B	7	Rv0279c	yes
P1	B	8	Rv2767c	yes
P1	B	9	Rv1080c	no
P1	B	10	Rv0393	yes
P1	B	11	Rv2426c	yes
P1	B	12	Rv1904	yes
P1	C	1	Rv0900	yes
P1	C	2	Rv1550	yes
P1	C	3	Rv1531	yes
P1	C	4	Rv2530c	no
P1	C	5	Rv2710	yes
P1	C	6	Rv2015c	yes
P1	C	7	Rv1210	yes
P1	C	8	Rv3156	no
P1	C	9	Rv3484	yes
P1	C	10	Rv0878c	no
P1	C	11	Rv2795c	no
P1	C	12	Rv2022c	yes
P1	D	1	Rv3420c	yes
P1	D	2	Rv2473	yes
P1	D	3	Rv1670	no
P1	D	4	Rv0212c	yes
P1	D	5	Rv2991	no
P1	D	6	Rv2348c	yes
P1	D	7	Rv1672c	yes
P1	D	8	Rv3295	no
P1	D	9	Rv3503c	yes
P1	D	10	Rv1090	no
P1	D	11	Rv3916c	yes
P1	D	12	Rv2914c	no
P1	E	1	Rv0175	no
P1	E	2	Rv2957	yes
P1	E	3	Rv1781c	yes
P1	E	4	Rv2931	no
P1	E	5	Rv3299c	no
P1	E	6	Rv2669	no
P1	E	7	Rv1759c	yes
P1	E	8	Rv3881c	yes
P1	E	9	Rv1196	no
P1	E	10	Rv1368	yes
P1	E	11	Rv0424c	yes
P1	E	12	Rv3168	no
P1	F	1	Rv1916	yes
P1	F	2	Rv3777	no
P1	F	3	Rv2012	no
P1	F	4	Rv0491	no
P1	F	5	Rv3871	no
P1	F	6	Rv2928	no
P1	F	7	Rv1775	no
P1	F	8	Rv1518	no
P1	F	9	Rv1490	no
P1	F	10	Rv1873	yes
P1	F	11	Rv0920c	no
P1	F	12	Rv3684	no
P1	G	1	Rv2305	yes
P1	G	2	Rv1160	no
P1	G	3	Rv3263	yes
P1	G	4	Rv0861c	no
P1	G	5	Rv0673	yes
P1	G	6	Rv3232c	no
P1	G	7	Rv1863c	yes
P1	G	8	Rv3277	yes
P1	G	9	Rv2271	no
P1	G	10	Rv1920	yes
P1	G	11	Rv1082	yes
P1	G	12	Rv0677c	no
P1	H	1	Rv1153c	yes
P1	H	2	Rv1194c	no
P1	H	3	Rv3585	no
P1	H	4	Rv2935	no
P1	H	5	Rv0735	no
P1	H	6	Rv0118c	no
P1	H	7	Rv2475c	no
P1	H	8	Rv3307	no
P1	H	9	Rv0197	no
P1	H	10	Rv2021c	no
P1	H	11	Rv1283c	yes
P1	H	12	Empty Well
P10	A	1	Rv3417c	no
P10	A	2	Rv3750c	yes
P10	A	3	Rv3198A	yes
P10	A	4	Rv1760	no
P10	A	5	Rv2974c	yes
P10	A	6	Rv0205	yes
P10	A	7	Rv1948c	no
P10	A	8	Rv0154c	yes
P10	A	9	Rv0188	yes
P10	A	10	Rv3525c	yes
P10	A	11	Rv1033c	no
P10	A	12	Rv1246c	no
P10	B	1	Rv3561	yes
P10	B	2	Rv1044	yes
P10	B	3	Rv3512	yes
P10	B	4	Rv1880c	yes
P10	B	5	Rv3468c	no
P10	B	6	Rv0725c	no
P10	B	7	Rv2750	no
P10	B	8	Rv0493c	yes
P10	B	9	Rv1266c	yes
P10	B	10	Rv3735	yes
P10	B	11	Rv1232c	yes
P10	B	12	Rv1988	yes
P10	C	1	Rv3775	yes
P10	C	2	Rv1174c	yes
P10	C	3	Rv3828c	yes
P10	C	4	Rv1932	yes
P10	C	5	Rv0233	yes
P10	C	6	Rv1727	yes
P10	C	7	Rv2071c	yes
P10	C	8	Rv0775	no
P10	C	9	Rv1427c	yes
P10	C	10	Rv2685	yes
P10	C	11	Rv1914c	yes
P10	C	12	Rv2161c	no
P10	D	1	Rv0483	yes
P10	D	2	Rv1719	yes
P10	D	3	Rv3837c	yes
P10	D	4	Rv2450c	yes
P10	D	5	Rv0315	yes
P10	D	6	Rv2123	yes
P10	D	7	Rv1625c	yes
P10	D	8	Rv1027c	yes
P10	D	9	Rv1617	yes
P10	D	10	Rv2694c	yes
P10	D	11	Rv2143	no
P10	D	12	Rv2645	yes
P10	E	1	Rv0776c	yes
P10	E	2	Rv1801	yes
P10	E	3	Rv3843c	yes
P10	E	4	Rv2777c	no
P10	E	5	Rv0566c	no
P10	E	6	Rv2471	yes
P10	E	7	Rv0140	no
P10	E	8	Rv1723	yes
P10	E	9	Rv2046	yes
P10	E	10	Rv2314c	yes
P10	E	11	Rv3686c	yes
P10	E	12	Rv2658c	no
P10	F	1	Rv2127	yes
P10	F	2	Rv2589	yes
P10	F	3	Rv0028	no
P10	F	4	Rv2946c	no
P10	F	5	Rv1175c	no
P10	F	6	Rv2722	yes
P10	F	7	Rv1019	no
P10	F	8	Rv2884	no
P10	F	9	Rv2298	no
P10	F	10	Rv0392c	no
P10	F	11	Rv0592	no
P10	F	12	Rv3738c	yes
P10	G	1	Rv2872	yes
P10	G	2	Rv2858c	yes
P10	G	3	Rv0127	no
P10	G	4	Rv3463	no
P10	G	5	Rv1584c	no
P10	G	6	Rv2905	no
P10	G	7	Rv0092	no
P10	G	8	Rv3028c	no
P10	G	9	Rv2435c	no
P10	G	10	Rv0749	yes
P10	G	11	Rv0947c	no
P10	G	12	Rv0003	no
P10	H	1	Rv3679	no
P10	H	2	Rv3157	no
P10	H	3	Rv0353	no
P10	H	4	Rv1344	no
P10	H	5	Rv3365c	no
P10	H	6	Rv3288c	no
P10	H	7	Rv1426c	no
P10	H	8	Rv3821	no
P10	H	9	Rv3278c	no
P10	H	10	Rv0759c	no
P10	H	11	Rv1107c	no
P10	H	12	Empty Well
P11	A	1	Rv0454	yes
P11	A	2	Rv3759c	yes
P11	A	3	Rv0876c	yes
P11	A	4	Rv0579	yes
P11	A	5	Rv3084	yes
P11	A	6	Rv1730c	yes
P11	A	7	Rv0583c	yes
P11	A	8	Rv1865c	yes
P11	A	9	Rv0419	yes
P11	A	10	Rv2257c	yes
P11	A	11	Rv1277	yes
P11	A	12	Rv0059	yes
P11	B	1	Rv1502	yes
P11	B	2	Rv3856c	yes
P11	B	3	Rv0983	yes
P11	B	4	Rv1318c	yes
P11	B	5	Rv0613c	yes
P11	B	6	Rv2170	yes
P11	B	7	Rv1895	yes
P11	B	8	Rv1886c	yes
P11	B	9	Rv0035	yes
P11	B	10	Rv2954c	yes
P11	B	11	Rv1624c	yes
P11	B	12	Rv0433	yes
P11	C	1	Rv1507c	no
P11	C	2	Rv0162c	yes
P11	C	3	Rv2118c	yes
P11	C	4	Rv1830	yes
P11	C	5	Rv0866	yes
P11	C	6	Rv2456c	yes
P11	C	7	Rv2402	yes
P11	C	8	Rv2683	yes
P11	C	9	Rv0207c	yes
P11	C	10	Rv3086	yes
P11	C	11	Rv1970	yes
P11	C	12	Rv0713	yes
P11	D	1	Rv2234	yes
P11	D	2	Rv0341	yes
P11	D	3	Rv2778c	yes
P11	D	4	Rv1954c	yes
P11	D	5	Rv0867c	yes
P11	D	6	Rv2732c	yes
P11	D	7	Rv2469c	yes
P11	D	8	Rv3104c	yes
P11	D	9	Rv0363c	yes
P11	D	10	Rv3363c	yes
P11	D	11	Rv2224c	yes
P11	D	12	Rv1257c	yes
P11	E	1	Rv2989	yes
P11	E	2	Rv0389	yes
P11	E	3	Rv2817c	yes
P11	E	4	Rv1955	yes
P11	E	5	Rv0915c	yes
P11	E	6	Rv2866	yes
P11	E	7	Rv2513	yes
P11	E	8	Rv3217c	yes
P11	E	9	Rv0823c	yes
P11	E	10	Rv3784	yes
P11	E	11	Rv2671	yes
P11	E	12	Rv1443c	yes
P11	F	1	Rv3004	yes
P11	F	2	Rv0501	yes
P11	F	3	Rv3286c	yes
P11	F	4	Rv1975	yes
P11	F	5	Rv1335	yes
P11	F	6	Rv3433c	yes
P11	F	7	Rv3439c	yes
P11	F	8	Rv0692	yes
P11	F	9	Rv0962c	yes
P11	F	10	Rv3854c	yes
P11	F	11	Rv1462	yes
P11	F	12	Rv1992c	yes
P11	G	1	Rv3099c	yes
P11	G	2	Rv0591	yes
P11	G	3	Rv3488	yes
P11	G	4	Rv2037c	yes
P11	G	5	Rv2879c	yes
P11	G	6	Rv1766	yes
P11	G	7	Rv0593	yes
P11	G	8	Rv1496	yes
P11	G	9	Rv1974	yes
P11	G	10	Rv0018c	yes
P11	G	11	Rv3621c	yes
P11	G	12	Rv2285	yes
P11	H	1	Rv3366	yes
P11	H	2	Rv0761c	yes
P11	H	3	Rv0538	yes
P11	H	4	Rv2341	yes
P11	H	5	Rv2380c	yes
P11	H	6	Rv0316	yes
P11	H	7	Rv1557	yes
P11	H	8	Rv0977	yes
P11	H	9	Rv2136c	yes
P11	H	10	Rv0375c	yes
P11	H	11	Rv3161c	yes
P11	H	12	Empty Well
P12	A	1	Rv2339	yes
P12	A	2	Rv3177	no
P12	A	3	Rv2643	no
P12	A	4	Rv2453c	yes
P12	A	5	Rv1690	yes
P12	A	6	Rv3516	yes
P12	A	7	Rv0766c	yes
P12	A	8	Rv2385	yes
P12	A	9	Rv2740	yes
P12	A	10	Rv0940c	yes
P12	A	11	Rv2644c	yes
P12	A	12	Rv3334	yes
P12	B	1	Rv3176c	yes
P12	B	2	Rv3370c	no
P12	B	3	Rv2578c	yes
P12	B	4	Rv0036c	no
P12	B	5	Rv1980c	yes
P12	B	6	Rv0551c	yes
P12	B	7	Rv0953c	yes
P12	B	8	Rv2786c	yes
P12	B	9	Rv1105	yes
P12	B	10	Rv0830	yes
P12	B	11	Rv2735c	yes
P12	B	12	Rv2056c	yes
P12	C	1	Rv3272	yes
P12	C	2	Rv0111	yes
P12	C	3	Rv0778	yes
P12	C	4	Rv0560c	yes
P12	C	5	Rv2067c	yes
P12	C	6	Rv2567	yes
P12	C	7	Rv1156	yes
P12	C	8	Rv2893	yes
P12	C	9	Rv1922	yes
P12	C	10	Rv0630c	yes
P12	C	11	Rv2745c	yes
P12	C	12	Rv0329c	yes
P12	D	1	Rv3534c	yes
P12	D	2	Rv0382c	yes
P12	D	3	Rv0137c	yes
P12	D	4	Rv0658c	yes
P12	D	5	Rv2088	yes
P12	D	6	Rv1556	yes
P12	D	7	Rv1221	yes
P12	D	8	Rv2936	yes
P12	D	9	Rv2913c	yes
P12	D	10	Rv0950c	yes
P12	D	11	Rv3658c	yes
P12	D	12	Rv1841c	yes
P12	E	1	Rv3873	yes
P12	E	2	Rv1422	yes
P12	E	3	Rv3171c	yes
P12	E	4	Rv1157c	yes
P12	E	5	Rv2319c	yes
P12	E	6	Rv1968	no
P12	E	7	Rv1396c	yes
P12	E	8	Rv2948c	yes
P12	E	9	Rv3539	yes
P12	E	10	Rv1774	yes
P12	E	11	Rv2451	yes
P12	E	12	Rv3121	yes
P12	F	1	Rv1798	yes
P12	F	2	Rv2006	no
P12	F	3	Rv3007c	yes
P12	F	4	Rv1375	yes
P12	F	5	Rv2561	yes
P12	F	6	Rv1511	yes
P12	F	7	Rv1591	yes
P12	F	8	Rv3714c	yes
P12	F	9	Rv1200	yes
P12	F	10	Rv2300c	no
P12	F	11	Rv2742c	yes
P12	F	12	Rv1854c	yes
P12	G	1	Rv2301	yes
P12	G	2	Rv3898c	yes
P12	G	3	Rv2463	yes
P12	G	4	Rv1420	yes
P12	G	5	Rv2576c	yes
P12	G	6	Rv0301	yes
P12	G	7	Rv1618	yes
P12	G	8	Rv3751	yes
P12	G	9	Rv2557	yes
P12	G	10	Rv2360c	no
P12	G	11	Rv3727	yes
P12	G	12	Rv2368c	yes
P12	H	1	Rv2599	no
P12	H	2	Rv2618	yes
P12	H	3	Rv2070c	yes
P12	H	4	Rv1552	yes
P12	H	5	Rv3362c	yes
P12	H	6	Rv0519c	yes
P12	H	7	Rv1751	yes
P12	H	8	Rv0332	yes
P12	H	9	Rv1452c	yes
P12	H	10	Rv2525c	yes
P12	H	11	Rv2635	yes
P12	H	12	Empty Well
P13	A	1	Rv3216	yes
P13	A	2	Rv0165c	yes
P13	A	3	Rv2096c	no
P13	A	4	Rv1331	yes
P13	A	5	Rv3485c	yes
P13	A	6	Rv1995	yes
P13	A	7	Rv0890c	yes
P13	A	8	Rv2831	yes
P13	A	9	Rv1260	yes
P13	A	10	Rv3617	no
P13	A	11	Rv3885c	yes
P13	A	12	Rv0724A	no
P13	B	1	Rv0229c	yes
P13	B	2	Rv0177	yes
P13	B	3	Rv2488c	yes
P13	B	4	Rv1504c	yes
P13	B	5	Rv3523	yes
P13	B	6	Rv2237	yes
P13	B	7	Rv1129c	yes
P13	B	8	Rv3578	yes
P13	B	9	Rv1638	yes
P13	B	10	Rv0485	yes
P13	B	11	Rv0340	yes
P13	B	12	Rv1357c	yes
P13	C	1	Rv0602c	yes
P13	C	2	Rv0269c	yes
P13	C	3	Rv2489c	yes
P13	C	4	Rv1533	yes
P13	C	5	Rv0167	yes
P13	C	6	Rv2287	yes
P13	C	7	Rv1558	yes
P13	C	8	Rv0160c	yes
P13	C	9	Rv1951c	no
P13	C	10	Rv1473A	yes
P13	C	11	Rv0751c	yes
P13	C	12	Rv1993c	yes
P13	D	1	Rv0807	yes
P13	D	2	Rv0619	yes
P13	D	3	Rv2878c	yes
P13	D	4	Rv1671	yes
P13	D	5	Rv1047	yes
P13	D	6	Rv2409c	yes
P13	D	7	Rv1771	yes
P13	D	8	Rv0236c	yes
P13	D	9	Rv1967	yes
P13	D	10	Rv1674c	yes
P13	D	11	Rv1186c	yes
P13	D	12	Rv2672	yes
P13	E	1	Rv1270c	yes
P13	E	2	Rv1114	yes
P13	E	3	Rv3151	yes
P13	E	4	Rv1839c	no
P13	E	5	Rv1411c	yes
P13	E	6	Rv2769c	yes
P13	E	7	Rv1838c	yes
P13	E	8	Rv0461	yes
P13	E	9	Rv2212	no
P13	E	10	Rv1912c	yes
P13	E	11	Rv3397c	no
P13	E	12	Rv3034c	yes
P13	F	1	Rv1708	yes
P13	F	2	Rv1333	yes
P13	F	3	Rv0484c	yes
P13	F	4	Rv2076c	yes
P13	F	5	Rv1509	yes
P13	F	6	Rv2898c	yes
P13	F	7	Rv2712c	yes
P13	F	8	Rv0817c	yes
P13	F	9	Rv2597	yes
P13	F	10	Rv2579	yes
P13	F	11	Rv3567c	no
P13	F	12	Rv3493c	no
P13	G	1	Rv1889c	yes
P13	G	2	Rv1868	yes
P13	G	3	Rv1132	no
P13	G	4	Rv2264c	yes
P13	G	5	Rv1663	yes
P13	G	6	Rv3089	no
P13	G	7	Rv2729c	yes
P13	G	8	Rv1084	yes
P13	G	9	Rv2615c	yes
P13	G	10	Rv2926c	yes
P13	G	11	Rv3776	no
P13	G	12	Rv3566c	no
P13	H	1	Rv2344c	no
P13	H	2	Rv1978	yes
P13	H	3	Rv1245c	no
P13	H	4	Rv2307c	no
P13	H	5	Rv1754c	yes
P13	H	6	Rv3517	yes
P13	H	7	Rv2751	yes
P13	H	8	Rv1182	yes
P13	H	9	Rv3106	yes
P13	H	10	Rv3310	yes
P13	H	11	Rv0210	yes
P13	H	12	Empty Well
P14	A	1	Rv0255c	yes
P14	A	2	Rv2807	yes
P14	A	3	Rv0907	yes
P14	A	4	Rv2223c	yes
P14	A	5	Rv3590c	yes
P14	A	6	Rv0304c	yes
P14	A	7	Rv0852	yes
P14	A	8	Rv3294c	yes
P14	A	9	Rv2030c	yes
P14	A	10	Rv1106c	yes
P14	A	11	Rv0469	yes
P14	A	12	Rv1121	yes
P14	B	1	Rv0747	yes
P14	B	2	Rv3505	yes
P14	B	3	Rv1548c	yes
P14	B	4	Rv2629	yes
P14	B	5	Rv3702c	yes
P14	B	6	Rv0420c	yes
P14	B	7	Rv0886	yes
P14	B	8	Rv3746c	yes
P14	B	9	Rv2141c	yes
P14	B	10	Rv2863	yes
P14	B	11	Rv0530	yes
P14	B	12	Rv1777	yes
P14	C	1	Rv1162	yes
P14	C	2	Rv1435c	yes
P14	C	3	Rv1788	yes
P14	C	4	Rv0712	yes
P14	C	5	Rv0017c	yes
P14	C	6	Rv0459	yes
P14	C	7	Rv0927c	yes
P14	C	8	Rv3779	yes
P14	C	9	Rv2464c	yes
P14	C	10	Rv2942	yes
P14	C	11	Rv1450c	yes
P14	C	12	Rv2080	yes
P14	D	1	Rv1170	yes
P14	D	2	Rv1565c	yes
P14	D	3	Rv3167c	yes
P14	D	4	Rv1280c	yes
P14	D	5	Rv0844c	yes
P14	D	6	Rv0471c	yes
P14	D	7	Rv2308	yes
P14	D	8	Rv0120c	yes
P14	D	9	Rv2499c	yes
P14	D	10	Rv3048c	yes
P14	D	11	Rv1919c	yes
P14	D	12	Rv3254	yes
P14	E	1	Rv2024c	yes
P14	E	2	Rv1731	yes
P14	E	3	Rv0522	yes
P14	E	4	Rv1546	yes
P14	E	5	Rv2508c	yes
P14	E	6	Rv0561c	yes
P14	E	7	Rv2707	yes
P14	E	8	Rv0145	yes
P14	E	9	Rv0209	yes
P14	E	10	Rv3058c	yes
P14	E	11	Rv2016	yes
P14	E	12	Rv3401	yes
P14	F	1	Rv2230c	yes
P14	F	2	Rv3762c	yes
P14	F	3	Rv1256c	yes
P14	F	4	Rv1765c	yes
P14	F	5	Rv2528c	yes
P14	F	6	Rv0672	yes
P14	F	7	Rv2770c	yes
P14	F	8	Rv0428c	yes
P14	F	9	Rv0405	yes
P14	F	10	Rv3079c	yes
P14	F	11	Rv2025c	yes
P14	F	12	Rv2547	yes
P14	G	1	Rv2366c	yes
P14	G	2	Rv0062	yes
P14	G	3	Rv1329c	yes
P14	G	4	Rv2717c	no
P14	G	5	Rv3499c	yes
P14	G	6	Rv0728c	yes
P14	G	7	Rv3191c	yes
P14	G	8	Rv1927	yes
P14	G	9	Rv0696	yes
P14	G	10	Rv0128	yes
P14	G	11	Rv2205c	yes
P14	G	12	Rv0314c	yes
P14	H	1	Rv2762c	yes
P14	H	2	Rv0261c	yes
P14	H	3	Rv1943c	yes
P14	H	4	Rv3061c	yes
P14	H	5	Rv0276	yes
P14	H	6	Rv0845	yes
P14	H	7	Rv3265c	yes
P14	H	8	Rv1316c	yes
P14	H	9	Rv1056	yes
P14	H	10	Rv0294	yes
P14	H	11	Rv3098c	yes
P14	H	12	Empty Well
P15	A	1	Rv0934	yes
P15	A	2	Rv0274	yes
P15	A	3	Rv2577	yes
P15	A	4	Rv0930	yes
P15	A	5	Rv0813c	yes
P15	A	6	Rv0535	yes
P15	A	7	Rv2107	yes
P15	A	8	Rv0820	yes
P15	A	9	Rv0659c	yes
P15	A	10	Rv3623	yes
P15	A	11	Rv2026c	yes
P15	A	12	Rv0932c	yes
P15	B	1	Rv1567c	yes
P15	B	2	Rv0505c	yes
P15	B	3	Rv2976c	yes
P15	B	4	Rv1549	yes
P15	B	5	Rv0943c	yes
P15	B	6	Rv0546c	yes
P15	B	7	Rv2587c	yes
P15	B	8	Rv3328c	yes
P15	B	9	Rv1253	yes
P15	B	10	Rv3743c	yes
P15	B	11	Rv2097c	yes
P15	B	12	Rv1104	yes
P15	C	1	Rv1477	yes
P15	C	2	Rv1074c	yes
P15	C	3	Rv2982c	yes
P15	C	4	Rv2418c	yes
P15	C	5	Rv1146	yes
P15	C	6	Rv1276c	yes
P15	C	7	Rv2780	yes
P15	C	8	Rv3430c	yes
P15	C	9	Rv1330c	yes
P15	C	10	Rv3814c	yes
P15	C	11	Rv2979c	yes
P15	C	12	Rv1903	no
P15	D	1	Rv1881c	yes
P15	D	2	Rv1176c	yes
P15	D	3	Rv3103c	yes
P15	D	4	Rv2626c	yes
P15	D	5	Rv1374c	yes
P15	D	6	Rv1410c	yes
P15	D	7	Rv3440c	yes
P15	D	8	Rv3665c	yes
P15	D	9	Rv1802	yes
P15	D	10	Rv0016c	yes
P15	D	11	Rv3491	yes
P15	D	12	Rv2082	yes
P15	E	1	Rv2134c	yes
P15	E	2	Rv1460	yes
P15	E	3	Rv0103c	yes
P15	E	4	Rv2923c	yes
P15	E	5	Rv2038c	yes
P15	E	6	Rv1472	no
P15	E	7	Rv0312	yes
P15	E	8	Rv0038	yes
P15	E	9	Rv1981c	yes
P15	E	10	Rv0260c	yes
P15	E	11	Rv3554	yes
P15	E	12	Rv2506	yes
P15	F	1	Rv2943	yes
P15	F	2	Rv1590	yes
P15	F	3	Rv0109	yes
P15	F	4	Rv3300c	yes
P15	F	5	Rv2622	yes
P15	F	6	Rv1493	no
P15	F	7	Rv1135c	yes
P15	F	8	Rv0179c	yes
P15	F	9	Rv2180c	yes
P15	F	10	Rv0533c	yes
P15	F	11	Rv3605c	yes
P15	F	12	Rv3518c	yes
P15	G	1	Rv3125c	yes
P15	G	2	Rv1944c	yes
P15	G	3	Rv0248c	yes
P15	G	4	Rv0321	yes
P15	G	5	Rv3450c	yes
P15	G	6	Rv1521	yes
P15	G	7	Rv1737c	yes
P15	G	8	Rv0263c	yes
P15	G	9	Rv2282c	yes
P15	G	10	Rv0711	no
P15	G	11	Rv3919c	no
P15	G	12	Rv3591c	yes
P15	H	1	Rv3586	yes
P15	H	2	Rv2008c	yes
P15	H	3	Rv0726c	yes
P15	H	4	Rv0724	yes
P15	H	5	Rv0516c	no
P15	H	6	Rv2049c	no
P15	H	7	Rv2917	yes
P15	H	8	Rv0457c	yes
P15	H	9	Rv2656c	yes
P15	H	10	Rv0949	yes
P15	H	11	Rv0831c	yes
P15	H	12	Empty Well
P16	A	1	Rv0344c	no
P16	A	2	Rv2840c	no
P16	A	3	Rv2309c	yes
P16	A	4	Rv0690c	yes
P16	A	5	Rv0257	yes
P16	A	6	Rv3403c	yes
P16	A	7	Rv2836c	yes
P16	A	8	Rv1702c	yes
P16	A	9	Rv1233c	yes
P16	A	10	Rv1147	yes
P16	A	11	Rv3812	yes
P16	A	12	Rv2972c	yes
P16	B	1	Rv0768	yes
P16	B	2	Rv2873	yes
P16	B	3	Rv2958c	yes
P16	B	4	Rv1289	yes
P16	B	5	Rv0740	yes
P16	B	6	Rv3495c	yes
P16	B	7	Rv2880c	yes
P16	B	8	Rv2922A	yes
P16	B	9	Rv1267c	yes
P16	B	10	Rv1183	yes
P16	B	11	Rv0124	yes
P16	B	12	Rv3120	yes
P16	C	1	Rv1103c	yes
P16	C	2	Rv3091	yes
P16	C	3	Rv3822	yes
P16	C	4	Rv1399c	yes
P16	C	5	Rv0838	yes
P16	C	6	Rv0589	yes
P16	C	7	Rv3166c	yes
P16	C	8	Rv3070	yes
P16	C	9	Rv1867	yes
P16	C	10	Rv1482c	yes
P16	C	11	Rv0438c	yes
P16	C	12	Rv3239c	yes
P16	D	1	Rv1115	no
P16	D	2	Rv3149	yes
P16	D	3	Rv1252c	yes
P16	D	4	Rv2784c	yes
P16	D	5	Rv1075c	yes
P16	D	6	Rv1159	yes
P16	D	7	Rv3855	yes
P16	D	8	Rv3213c	yes
P16	D	9	Rv1965	yes
P16	D	10	Rv2263	yes
P16	D	11	Rv0905	yes
P16	D	12	Rv3556c	yes
P16	E	1	Rv1428c	no
P16	E	2	Rv3402c	yes
P16	E	3	Rv0999	yes
P16	E	4	Rv3470c	yes
P16	E	5	Rv1185c	yes
P16	E	6	Rv1359	yes
P16	E	7	Rv0163	yes
P16	E	8	Rv0268c	yes
P16	E	9	Rv2687c	yes
P16	E	10	Rv2899c	yes
P16	E	11	Rv1052	yes
P16	E	12	Rv3820c	yes
P16	F	1	Rv1525	no
P16	F	2	Rv3473c	yes
P16	F	3	Rv1030	yes
P16	F	4	Rv3744	yes
P16	F	5	Rv1488	yes
P16	F	6	Rv2129c	yes
P16	F	7	Rv0266c	yes
P16	F	8	Rv0460	yes
P16	F	9	Rv0204c	yes
P16	F	10	Rv3059	yes
P16	F	11	Rv1473	yes
P16	F	12	Rv1181	yes
P16	G	1	Rv1755c	no
P16	G	2	Rv3482c	yes
P16	G	3	Rv2639c	yes
P16	G	4	Rv0093c	yes
P16	G	5	Rv1505c	yes
P16	G	6	Rv2660c	yes
P16	G	7	Rv0296c	yes
P16	G	8	Rv0580c	yes
P16	G	9	Rv0397	yes
P16	G	10	Rv3194c	yes
P16	G	11	Rv2772c	yes
P16	G	12	Rv1486c	yes
P16	H	1	Rv2730	no
P16	H	2	Rv1726	no
P16	H	3	Rv0050	yes
P16	H	4	Rv0246	yes
P16	H	5	Rv1561	yes
P16	H	6	Rv2709	yes
P16	H	7	Rv0987	yes
P16	H	8	Rv0762c	yes
P16	H	9	Rv0918	yes
P16	H	10	Rv3794	yes
P16	H	11	Rv2846c	yes
P16	H	12	Empty Well
P17	A	1	Rv1820	yes
P17	A	2	Rv0931c	yes
P17	A	3	Rv3774	yes
P17	A	4	Rv1990A	yes
P17	A	5	Rv1041c	yes
P17	A	6	Rv3452	yes
P17	A	7	Rv2483c	yes
P17	A	8	Rv0587	yes
P17	A	9	Rv3825c	yes
P17	A	10	Rv3616c	yes
P17	A	11	Rv1575	yes
P17	A	12	Rv3323c	yes
P17	B	1	Rv2608	yes
P17	B	2	Rv1247c	yes
P17	B	3	Rv0181c	yes
P17	B	4	Rv2087	yes
P17	B	5	Rv1136	yes
P17	B	6	Rv0025	yes
P17	B	7	Rv2502c	yes
P17	B	8	Rv0680c	yes
P17	B	9	Rv0069c	yes
P17	B	10	Rv0254c	yes
P17	B	11	Rv1597	yes
P17	B	12	Rv3448	yes
P17	C	1	Rv2799	no
P17	C	2	Rv1302	yes
P17	C	3	Rv0182c	yes
P17	C	4	Rv2522c	yes
P17	C	5	Rv1187	yes
P17	C	6	Rv0037c	yes
P17	C	7	Rv2636	yes
P17	C	8	Rv0936	yes
P17	C	9	Rv0194	yes
P17	C	10	Rv0349	yes
P17	C	11	Rv1598c	yes
P17	C	12	Rv0967	yes
P17	D	1	Rv2950c	no
P17	D	2	Rv1701	yes
P17	D	3	Rv0730	yes
P17	D	4	Rv3142c	yes
P17	D	5	Rv1834	yes
P17	D	6	Rv0151c	yes
P17	D	7	Rv3144c	yes
P17	D	8	Rv1996	yes
P17	D	9	Rv0688	yes
P17	D	10	Rv0517	yes
P17	D	11	Rv2527	yes
P17	D	12	Rv0995	yes
P17	E	1	Rv2999	yes
P17	E	2	Rv1815	yes
P17	E	3	Rv1128c	yes
P17	E	4	Rv3899c	yes
P17	E	5	Rv3139	yes
P17	E	6	Rv0409	yes
P17	E	7	Rv3203	yes
P17	E	8	Rv2565	yes
P17	E	9	Rv1562c	yes
P17	E	10	Rv0992c	yes
P17	E	11	Rv2601	yes
P17	E	12	Rv1568	yes
P17	F	1	Rv0391	no
P17	F	2	Rv2201	yes
P17	F	3	Rv1137c	yes
P17	F	4	Rv0366c	yes
P17	F	5	Rv3197A	yes
P17	F	6	Rv1228	yes
P17	F	7	Rv3238c	yes
P17	F	8	Rv3164c	yes
P17	F	9	Rv1750c	yes
P17	F	10	Rv1001	yes
P17	F	11	Rv2875	no
P17	F	12	Rv1660	yes
P17	G	1	Rv0396	yes
P17	G	2	Rv2458	yes
P17	G	3	Rv1155	yes
P17	G	4	Rv0383c	yes
P17	G	5	Rv3399	yes
P17	G	6	Rv1780	yes
P17	G	7	Rv3893c	yes
P17	G	8	Rv3395c	yes
P17	G	9	Rv2689c	yes
P17	G	10	Rv1336	yes
P17	G	11	Rv2920c	yes
P17	G	12	Rv1797	yes
P17	H	1	Rv0864	no
P17	H	2	Rv3314c	yes
P17	H	3	Rv1414	no
P17	H	4	Rv0553	yes
P17	H	5	Rv3426	yes
P17	H	6	Rv1823	yes
P17	H	7	Rv0498	yes
P17	H	8	Rv3545c	yes
P17	H	9	Rv2723	yes
P17	H	10	Rv1574	yes
P17	H	11	Rv3022A	yes
P17	H	12	Empty Well
P18	A	1	Rv1926c	no
P18	A	2	Rv0933	yes
P18	A	3	Rv0193c	yes
P18	A	4	Rv1623c	yes
P18	A	5	Rv1109c	yes
P18	A	6	Rv2756c	yes
P18	A	7	Rv1197	yes
P18	A	8	Rv3728	yes
P18	A	9	Rv3130c	yes
P18	A	10	Rv1627c	yes
P18	A	11	Rv2142c	yes
P18	A	12	Rv0842	yes
P18	B	1	Rv2219A	yes
P18	B	2	Rv1407	yes
P18	B	3	Rv0421c	yes
P18	B	4	Rv1825	yes
P18	B	5	Rv1322	yes
P18	B	6	Rv3282	yes
P18	B	7	Rv1935c	yes
P18	B	8	Rv0169	yes
P18	B	9	Rv3273	yes
P18	B	10	Rv3526	yes
P18	B	11	Rv2215	yes
P18	B	12	Rv2113	no
P18	C	1	Rv2248	yes
P18	C	2	Rv2007c	yes
P18	C	3	Rv0732	yes
P18	C	4	Rv1852	yes
P18	C	5	Rv1341	yes
P18	C	6	Rv3659c	yes
P18	C	7	Rv2043c	yes
P18	C	8	Rv0186	yes
P18	C	9	Rv3506	yes
P18	C	10	Rv3681c	yes
P18	C	11	Rv2250c	yes
P18	C	12	Rv3860	no
P18	D	1	Rv2338c	no
P18	D	2	Rv2114	yes
P18	D	3	Rv0782	yes
P18	D	4	Rv2268c	yes
P18	D	5	Rv1441c	yes
P18	D	6	Rv3832c	yes
P18	D	7	Rv2206	yes
P18	D	8	Rv0432	yes
P18	D	9	Rv3663c	yes
P18	D	10	Rv0298	yes
P18	D	11	Rv2302	yes
P18	D	12	Rv0764c	no
P18	E	1	Rv2486	no
P18	E	2	Rv2422	yes
P18	E	3	Rv1009	yes
P18	E	4	Rv2370c	yes
P18	E	5	Rv1555	yes
P18	E	6	Rv0132c	yes
P18	E	7	Rv2216	yes
P18	E	8	Rv1527c	yes
P18	E	9	Rv0745	yes
P18	E	10	Rv0479c	yes
P18	E	11	Rv3069	yes
P18	E	12	Rv1087A	no
P18	F	1	Rv3158	no
P18	F	2	Rv3188	yes
P18	F	3	Rv1209	yes
P18	F	4	Rv2688c	yes
P18	F	5	Rv1620c	yes
P18	F	6	Rv0694	yes
P18	F	7	Rv2431c	yes
P18	F	8	Rv2329c	no
P18	F	9	Rv0791c	yes
P18	F	10	Rv1686c	yes
P18	F	11	Rv3454	yes
P18	F	12	Rv2774c	yes
P18	G	1	Rv3884c	no
P18	G	2	Rv3293	yes
P18	G	3	Rv1211	yes
P18	G	4	Rv2952	yes
P18	G	5	Rv1851	yes
P18	G	6	Rv0825c	yes
P18	G	7	Rv2484c	yes
P18	G	8	Rv2877c	yes
P18	G	9	Rv0901	no
P18	G	10	Rv1874	yes
P18	G	11	Rv3649	yes
P18	G	12	Rv2857c	no
P18	H	1	Rv0508	no
P18	H	2	Rv3697c	no
P18	H	3	Rv1322A	no
P18	H	4	Rv0662c	no
P18	H	5	Rv2487c	yes
P18	H	6	Rv0958	yes
P18	H	7	Rv2701c	yes
P18	H	8	Rv2994	yes
P18	H	9	Rv1219c	yes
P18	H	10	Rv2135c	no
P18	H	11	Rv0168	yes
P18	H	12	Empty Well
P19	A	1	Rv0006	no
P19	A	2	Rv3530c	yes
P19	A	3	Rv2232	yes
P19	A	4	Rv1553	yes
P19	A	5	Rv3720	yes
P19	A	6	Rv2867c	yes
P19	A	7	Rv0253	yes
P19	A	8	Rv0230c	yes
P19	A	9	Rv0989c	yes
P19	A	10	Rv1924c	yes
P19	A	11	Rv0727c	yes
P19	A	12	Rv3152	yes
P19	B	1	Rv0446c	yes
P19	B	2	Rv3911	no
P19	B	3	Rv2269c	yes
P19	B	4	Rv1715	yes
P19	B	5	Rv0142	yes
P19	B	6	Rv2892c	yes
P19	B	7	Rv1273c	yes
P19	B	8	Rv0851c	yes
P19	B	9	Rv1076	yes
P19	B	10	Rv2239c	no
P19	B	11	Rv0917	yes
P19	B	12	Rv3183	yes
P19	C	1	Rv0612	no
P19	C	2	Rv0029	yes
P19	C	3	Rv3383c	no
P19	C	4	Rv1725c	yes
P19	C	5	Rv0355c	yes
P19	C	6	Rv3019c	yes
P19	C	7	Rv2415c	yes
P19	C	8	Rv1125	yes
P19	C	9	Rv1148c	yes
P19	C	10	Rv2647	yes
P19	C	11	Rv1264	yes
P19	C	12	Rv3680	yes
P19	D	1	Rv1039c	no
P19	D	2	Rv0083	yes
P19	D	3	Rv0368c	yes
P19	D	4	Rv2352c	yes
P19	D	5	Rv0408	yes
P19	D	6	Rv3041c	yes
P19	D	7	Rv2428	yes
P19	D	8	Rv1444c	yes
P19	D	9	Rv1239c	yes
P19	D	10	Rv2706c	yes
P19	D	11	Rv1666c	yes
P19	D	12	Rv0333	yes
P19	E	1	Rv1424c	no
P19	E	2	Rv0616c	no
P19	E	3	Rv0418	yes
P19	E	4	Rv3035	yes
P19	E	5	Rv0802c	yes
P19	E	6	Rv3049c	yes
P19	E	7	Rv3896c	yes
P19	E	8	Rv1687c	yes
P19	E	9	Rv1332	yes
P19	E	10	Rv2721c	yes
P19	E	11	Rv1855c	yes
P19	E	12	Rv0373c	yes
P19	F	1	Rv1592c	no
P19	F	2	Rv1163	no
P19	F	3	Rv0615	yes
P19	F	4	Rv3122	yes
P19	F	5	Rv0885	yes
P19	F	6	Rv3229c	yes
P19	F	7	Rv3920c	yes
P19	F	8	Rv1891	yes
P19	F	9	Rv1645c	yes
P19	F	10	Rv2891	yes
P19	F	11	Rv2062c	yes
P19	F	12	Rv0843	no
P19	G	1	Rv2367c	no
P19	G	2	Rv1168c	no
P19	G	3	Rv3711c	yes
P19	G	4	Rv3235	yes
P19	G	5	Rv1831	yes
P19	G	6	Rv3357	yes
P19	G	7	Rv0026	yes
P19	G	8	Rv2955c	no
P19	G	9	Rv1703c	yes
P19	G	10	Rv3492c	yes
P19	G	11	Rv2467	no
P19	G	12	Rv1004c	no
P19	H	1	Rv3398c	no
P19	H	2	Rv1345	yes
P19	H	3	Rv1469	yes
P19	H	4	Rv3338	yes
P19	H	5	Rv2568c	yes
P19	H	6	Rv3472	yes
P19	H	7	Rv0195	yes
P19	H	8	Rv3076	yes
P19	H	9	Rv1850	no
P19	H	10	Rv0655	no
P19	H	11	Rv2609c	no
P19	H	12	Empty Well
P2	A	1	Rv0590	yes
P2	A	2	Rv1619	yes
P2	A	3	Rv2849c	yes
P2	A	4	Rv0564c	yes
P2	A	5	Rv2490c	yes
P2	A	6	Rv3253c	yes
P2	A	7	Rv2806	yes
P2	A	8	Rv0115	yes
P2	A	9	Rv2887	yes
P2	A	10	Rv0686	yes
P2	A	11	Rv1022	yes
P2	A	12	Rv0835	yes
P2	B	1	Rv1000c	yes
P2	B	2	Rv3867	yes
P2	B	3	Rv0264c	yes
P2	B	4	Rv0598c	yes
P2	B	5	Rv3036c	yes
P2	B	6	Rv3395A	yes
P2	B	7	Rv2850c	yes
P2	B	8	Rv0448c	yes
P2	B	9	Rv2925c	yes
P2	B	10	Rv3066	yes
P2	B	11	Rv1681	yes
P2	B	12	Rv1342c	yes
P2	C	1	Rv1966	yes
P2	C	2	Rv2801c	yes
P2	C	3	Rv0794c	yes
P2	C	4	Rv1829	yes
P2	C	5	Rv0234c	yes
P2	C	6	Rv0447c	yes
P2	C	7	Rv0377	no
P2	C	8	Rv0755c	yes
P2	C	9	Rv3065	yes
P2	C	10	Rv3502c	yes
P2	C	11	Rv2733c	yes
P2	C	12	Rv2019	yes
P2	D	1	Rv3321c	yes
P2	D	2	Rv2835c	yes
P2	D	3	Rv2039c	yes
P2	D	4	Rv2267c	yes
P2	D	5	Rv0577	yes
P2	D	6	Rv0990c	yes
P2	D	7	Rv1648	no
P2	D	8	Rv1405c	yes
P2	D	9	Rv3090	yes
P2	D	10	Rv3870	yes
P2	D	11	Rv0141c	yes
P2	D	12	Rv2655c	yes
P2	E	1	Rv3827c	yes
P2	E	2	Rv3892c	yes
P2	E	3	Rv2345	yes
P2	E	4	Rv3394c	yes
P2	E	5	Rv0850	yes
P2	E	6	Rv2027c	yes
P2	E	7	Rv1844c	yes
P2	E	8	Rv1744c	yes
P2	E	9	Rv3107c	yes
P2	E	10	Rv2408	yes
P2	E	11	Rv0306	yes
P2	E	12	Rv3389c	yes
P2	F	1	Rv2459	yes
P2	F	2	Rv0327c	yes
P2	F	3	Rv2677c	yes
P2	F	4	Rv3755c	yes
P2	F	5	Rv0937c	yes
P2	F	6	Rv2187	yes
P2	F	7	Rv3116	no
P2	F	8	Rv1956	yes
P2	F	9	Rv3308	yes
P2	F	10	Rv2637	no
P2	F	11	Rv0325	yes
P2	F	12	Rv3877	no
P2	G	1	Rv0480c	yes
P2	G	2	Rv0569	yes
P2	G	3	Rv3348	yes
P2	G	4	Rv0183	yes
P2	G	5	Rv2663	yes
P2	G	6	Rv2337c	yes
P2	G	7	Rv3547	no
P2	G	8	Rv2429	yes
P2	G	9	Rv3504	yes
P2	G	10	Rv2776c	yes
P2	G	11	Rv0359	yes
P2	G	12	Rv0073	yes
P2	H	1	Rv0895	yes
P2	H	2	Rv1367c	yes
P2	H	3	Rv0273c	yes
P2	H	4	Rv2372c	yes
P2	H	5	Rv3010c	yes
P2	H	6	Rv2573	yes
P2	H	7	Rv3664c	no
P2	H	8	Rv2430c	yes
P2	H	9	Rv3535c	yes
P2	H	10	Rv0249c	yes
P2	H	11	Rv0472c	yes
P2	H	12	Empty Well
P20	A	1	Rv1206	no
P20	A	2	Rv0063	no
P20	A	3	Rv1789	yes
P20	A	4	Rv3618	yes
P20	A	5	Rv2771c	yes
P20	A	6	Rv1049	yes
P20	A	7	Rv1973	yes
P20	A	8	Rv0085	yes
P20	A	9	Rv0923c	yes
P20	A	10	Rv1141c	yes
P20	A	11	Rv0676c	yes
P20	A	12	Rv3688c	yes
P20	B	1	Rv1334	no
P20	B	2	Rv0272c	no
P20	B	3	Rv1832	yes
P20	B	4	Rv0267	yes
P20	B	5	Rv2961	yes
P20	B	6	Rv1065	yes
P20	B	7	Rv2256c	yes
P20	B	8	Rv0991c	yes
P20	B	9	Rv1006	yes
P20	B	10	Rv1644	yes
P20	B	11	Rv0870c	yes
P20	B	12	Rv3514	yes
P20	C	1	Rv1748	yes
P20	C	2	Rv0380c	no
P20	C	3	Rv2045c	yes
P20	C	4	Rv0492c	yes
P20	C	5	Rv3162c	yes
P20	C	6	Rv1220c	yes
P20	C	7	Rv2575	yes
P20	C	8	Rv1008	yes
P20	C	9	Rv1355c	yes
P20	C	10	Rv1698	yes
P20	C	11	Rv0981	yes
P20	C	12	Rv3895c	yes
P20	D	1	Rv1918c	no
P20	D	2	Rv0584	yes
P20	D	3	Rv2099c	yes
P20	D	4	Rv1111c	yes
P20	D	5	Rv3199c	yes
P20	D	6	Rv1586c	yes
P20	D	7	Rv2714	yes
P20	D	8	Rv1442	yes
P20	D	9	Rv1551	yes
P20	D	10	Rv1878	yes
P20	D	11	Rv1278	yes
P20	D	12	Rv0178	yes
P20	E	1	Rv2125	no
P20	E	2	Rv0841	yes
P20	E	3	Rv2137c	yes
P20	E	4	Rv1694	yes
P20	E	5	Rv3252c	yes
P20	E	6	Rv1587c	yes
P20	E	7	Rv2918c	yes
P20	E	8	Rv1491c	yes
P20	E	9	Rv1888c	yes
P20	E	10	Rv3290c	yes
P20	E	11	Rv1787	yes
P20	E	12	Rv0280	yes
P20	F	1	Rv3150	no
P20	F	2	Rv0938	yes
P20	F	3	Rv2779c	yes
P20	F	4	Rv2181	yes
P20	F	5	Rv3571	yes
P20	F	6	Rv1596	yes
P20	F	7	Rv3200c	yes
P20	F	8	Rv1872c	yes
P20	F	9	Rv2860c	yes
P20	F	10	Rv3424c	yes
P20	F	11	Rv3481c	yes
P20	F	12	Rv0552	yes
P20	G	1	Rv3513c	yes
P20	G	2	Rv0996	yes
P20	G	3	Rv3237c	yes
P20	G	4	Rv2253	yes
P20	G	5	Rv0570	yes
P20	G	6	Rv1707	yes
P20	G	7	Rv3542c	yes
P20	G	8	Rv3476c	yes
P20	G	9	Rv3589	yes
P20	G	10	Rv3830c	yes
P20	G	11	Rv2295	yes
P20	G	12	Rv0614	yes
P20	H	1	Rv3717	no
P20	H	2	Rv1063c	yes
P20	H	3	Rv3337	yes
P20	H	4	Rv2768c	yes
P20	H	5	Rv0752c	yes
P20	H	6	Rv1745c	yes
P20	H	7	Rv3701c	yes
P20	H	8	Rv3829c	yes
P20	H	9	Rv0381c	yes
P20	H	10	Rv0605	yes
P20	H	11	Rv2349c	yes
P20	H	12	Empty Well
P21	A	1	Rv0994	yes
P21	A	2	Rv0199	yes
P21	A	3	Rv1207	yes
P21	A	4	Rv1860	no
P21	A	5	Rv3912	yes
P21	A	6	Rv3165c	yes
P21	A	7	Rv2213	yes
P21	A	8	Rv1818c	yes
P21	A	9	Rv0881	yes
P21	A	10	Rv1130	yes
P21	A	11	Rv2941	yes
P21	A	12	Rv2209	yes
P21	B	1	Rv1365c	yes
P21	B	2	Rv0297	yes
P21	B	3	Rv1667c	yes
P21	B	4	Rv2002	yes
P21	B	5	Rv0799c	yes
P21	B	6	Rv1346	yes
P21	B	7	Rv2543	yes
P21	B	8	Rv3360	yes
P21	B	9	Rv2797c	yes
P21	B	10	Rv1179c	yes
P21	B	11	Rv2997	yes
P21	B	12	Rv2583c	yes
P21	C	1	Rv1842c	yes
P21	C	2	Rv0663	yes
P21	C	3	Rv1869c	yes
P21	C	4	Rv2529	yes
P21	C	5	Rv1377c	yes
P21	C	6	Rv1520	yes
P21	C	7	Rv2546	yes
P21	C	8	Rv3409c	yes
P21	C	9	Rv0110	yes
P21	C	10	Rv1537	yes
P21	C	11	Rv3026c	yes
P21	C	12	Rv1593c	yes
P21	D	1	Rv2203	yes
P21	D	2	Rv0669c	yes
P21	D	3	Rv1960c	yes
P21	D	4	Rv2691	yes
P21	D	5	Rv2059	yes
P21	D	6	Rv2293c	yes
P21	D	7	Rv2585c	yes
P21	D	8	Rv1272c	yes
P21	D	9	Rv0908	yes
P21	D	10	Rv1662	yes
P21	D	11	Rv3045	yes
P21	D	12	Rv3225c	yes
P21	E	1	Rv2693c	yes
P21	E	2	Rv0737	yes
P21	E	3	Rv2309A	yes
P21	E	4	Rv2964	yes
P21	E	5	Rv2147c	yes
P21	E	6	Rv2755c	yes
P21	E	7	Rv3907c	yes
P21	E	8	Rv1892	yes
P21	E	9	Rv3748	yes
P21	E	10	Rv1887	yes
P21	E	11	Rv3078	yes
P21	E	12	Rv3500c	yes
P21	F	1	Rv3067	yes
P21	F	2	Rv0839	yes
P21	F	3	Rv2824c	yes
P21	F	4	Rv2977c	yes
P21	F	5	Rv3731	yes
P21	F	6	Rv0343	yes
P21	F	7	Rv0929	yes
P21	F	8	Rv3533c	yes
P21	F	9	Rv0490	yes
P21	F	10	Rv2404c	yes
P21	F	11	Rv3479	yes
P21	F	12	Rv3760	yes
P21	G	1	Rv3354	yes
P21	G	2	Rv0974c	yes
P21	G	3	Rv3095	yes
P21	G	4	Rv3705A	yes
P21	G	5	Rv1875	yes
P21	G	6	Rv0911	yes
P21	G	7	Rv1040c	yes
P21	G	8	Rv0104	yes
P21	G	9	Rv0818	yes
P21	G	10	Rv2590	yes
P21	G	11	Rv0442c	yes
P21	G	12	Rv3879c	yes
P21	H	1	Rv3532	yes
P21	H	2	Rv3619c	yes
P21	H	3	Rv1262c	yes
P21	H	4	Rv3904c	yes
P21	H	5	Rv3081	yes
P21	H	6	Rv1350	yes
P21	H	7	Rv1535	yes
P21	H	8	Rv0731c	yes
P21	H	9	Rv0928	yes
P21	H	10	Rv2938	yes
P21	H	11	Rv1767	yes
P21	H	12	Empty Well
P22	A	1	Rv0045c	yes
P22	A	2	Rv0814c	yes
P22	A	3	Rv2962c	yes
P22	A	4	Rv1199c	yes
P22	A	5	Rv0668	yes
P22	A	6	Rv2695	yes
P22	A	7	Rv3377c	yes
P22	A	8	Rv2387	yes
P22	A	9	Rv3230c	yes
P22	A	10	Rv1637c	yes
P22	A	11	Rv2885c	yes
P22	A	12	Rv2315c	yes
P22	B	1	Rv0176	yes
P22	B	2	Rv3766	yes
P22	B	3	Rv3283	yes
P22	B	4	Rv2998	yes
P22	B	5	Rv0770	yes
P22	B	6	Rv2775	yes
P22	B	7	Rv0010c	yes
P22	B	8	Rv3685c	yes
P22	B	9	Rv3695	yes
P22	B	10	Rv1688	yes
P22	B	11	Rv3208A	yes
P22	B	12	Rv2320c	yes
P22	C	1	Rv0545c	yes
P22	C	2	Rv1902c	yes
P22	C	3	Rv3419c	yes
P22	C	4	Rv3082c	yes
P22	C	5	Rv1231c	yes
P22	C	6	Rv3704c	yes
P22	C	7	Rv0497	yes
P22	C	8	Rv1763	yes
P22	C	9	Rv0611c	yes
P22	C	10	Rv1962c	yes
P22	C	11	Rv3815c	yes
P22	C	12	Rv2394	yes
P22	D	1	Rv0847	yes
P22	D	2	Rv2796c	yes
P22	D	3	Rv0164	yes
P22	D	4	Rv3368c	yes
P22	D	5	Rv1582c	yes
P22	D	6	Rv0547c	yes
P22	D	7	Rv0922	yes
P22	D	8	Rv1498A	yes
P22	D	9	Rv0855	yes
P22	D	10	Rv2743c	yes
P22	D	11	Rv0039c	yes
P22	D	12	Rv2803	yes
P22	E	1	Rv2139	yes
P22	E	2	Rv2820c	yes
P22	E	3	Rv0532	yes
P22	E	4	Rv3575c	yes
P22	E	5	Rv1917c	yes
P22	E	6	Rv0644c	yes
P22	E	7	Rv2843	yes
P22	E	8	Rv1589	yes
P22	E	9	Rv0945	yes
P22	E	10	Rv3169	yes
P22	E	11	Rv1057	yes
P22	E	12	Rv3008	yes
P22	F	1	Rv2466c	yes
P22	F	2	Rv2851c	yes
P22	F	3	Rv0801	yes
P22	F	4	Rv0146	yes
P22	F	5	Rv2051c	yes
P22	F	6	Rv1067c	no
P22	F	7	Rv1864c	yes
P22	F	8	Rv1879	yes
P22	F	9	Rv0993	yes
P22	F	10	Rv3195	yes
P22	F	11	Rv1191	no
P22	F	12	Rv3438	yes
P22	G	1	Rv2558	yes
P22	G	2	Rv2910c	yes
P22	G	3	Rv0944	no
P22	G	4	Rv0568	yes
P22	G	5	Rv2252	yes
P22	G	6	Rv1899c	yes
P22	G	7	Rv2117	yes
P22	G	8	Rv2761c	yes
P22	G	9	Rv1193	yes
P22	G	10	Rv0159c	yes
P22	G	11	Rv2028c	yes
P22	G	12	Rv3524	yes
P22	H	1	Rv2970c	yes
P22	H	2	Rv2930	yes
P22	H	3	Rv0980c	yes
P22	H	4	Rv0599c	yes
P22	H	5	Rv2684	yes
P22	H	6	Rv2623	yes
P22	H	7	Rv2323c	yes
P22	H	8	Rv3080c	yes
P22	H	9	Rv1288	yes
P22	H	10	Rv1640c	yes
P22	H	11	Rv2222c	yes
P22	H	12	Empty Well
P23	A	1	Rv3630	yes
P23	A	2	Rv1634	yes
P23	A	3	Rv3906c	yes
P23	A	4	Rv0076c	yes
P23	A	5	Rv0756c	yes
P23	A	6	Rv3027c	yes
P23	A	7	Rv2937	yes
P23	A	8	Rv3640c	yes
P23	A	9	Rv1994c	yes
P23	A	10	Rv1454c	yes
P23	A	11	Rv1108c	yes
P23	A	12	Rv2818c	yes
P23	B	1	Rv3651	yes
P23	B	2	Rv1782	yes
P23	B	3	Rv0281	yes
P23	B	4	Rv0647c	yes
P23	B	5	Rv0829	yes
P23	B	6	Rv3124	yes
P23	B	7	Rv1238	yes
P23	B	8	Rv1352	yes
P23	B	9	Rv3908	yes
P23	B	10	Rv1900c	yes
P23	B	11	Rv1761c	yes
P23	B	12	Rv1569	yes
P23	C	1	Rv3770B	yes
P23	C	2	Rv1811	yes
P23	C	3	Rv0328	yes
P23	C	4	Rv0865	yes
P23	C	5	Rv2869c	yes
P23	C	6	Rv3668c	yes
P23	C	7	Rv2173	yes
P23	C	8	Rv1489A	yes
P23	C	9	Rv1691	yes
P23	C	10	Rv2826c	yes
P23	C	11	Rv2782c	yes
P23	C	12	Rv0606	yes
P23	D	1	Rv3785	yes
P23	D	2	Rv3175	yes
P23	D	3	Rv0354c	yes
P23	D	4	Rv1495	yes
P23	D	5	Rv0012	yes
P23	D	6	Rv3723	yes
P23	D	7	Rv0910	yes
P23	D	8	Rv3250c	yes
P23	D	9	Rv2167c	yes
P23	D	10	Rv2970A	yes
P23	D	11	Rv3342	yes
P23	D	12	Rv2536	yes
P23	E	1	Rv3886c	yes
P23	E	2	Rv3557c	yes
P23	E	3	Rv0769	yes
P23	E	4	Rv2389c	yes
P23	E	5	Rv0091	yes
P23	E	6	Rv1116	yes
P23	E	7	Rv3384c	yes
P23	E	8	Rv0534c	yes
P23	E	9	Rv2978c	yes
P23	E	10	Rv3224	yes
P23	E	11	Rv3110	yes
P23	E	12	Rv1998c	yes
P23	F	1	Rv0144	yes
P23	F	2	Rv3636	yes
P23	F	3	Rv1804c	yes
P23	F	4	Rv2600	yes
P23	F	5	Rv0158	yes
P23	F	6	Rv0320	yes
P23	F	7	Rv3369	yes
P23	F	8	Rv1563c	yes
P23	F	9	Rv2365c	yes
P23	F	10	Rv0330c	yes
P23	F	11	Rv0582	yes
P23	F	12	Rv1987	yes
P23	G	1	Rv0849	yes
P23	G	2	Rv3683	yes
P23	G	3	Rv3138	yes
P23	G	4	Rv3551	yes
P23	G	5	Rv0628c	yes
P23	G	6	Rv0572c	yes
P23	G	7	Rv2569c	no
P23	G	8	Rv2196	yes
P23	G	9	Rv1734c	yes
P23	G	10	Rv0594	yes
P23	G	11	Rv2452c	yes
P23	G	12	Rv1729c	yes
P23	H	1	Rv1020	yes
P23	H	2	Rv3901c	yes
P23	H	3	Rv3289c	yes
P23	H	4	Rv0390	yes
P23	H	5	Rv1123c	yes
P23	H	6	Rv2902c	yes
P23	H	7	Rv3626c	no
P23	H	8	Rv0310c	yes
P23	H	9	Rv1016c	yes
P23	H	10	Rv0653c	yes
P23	H	11	Rv2397c	yes
P23	H	12	Empty Well
P24	A	1	Rv0134	yes
P24	A	2	Rv0487	yes
P24	A	3	Rv2020c	no
P24	A	4	Rv1116A	yes
P24	A	5	Rv0575c	yes
P24	A	6	Rv1071c	yes
P24	A	7	Rv3576	yes
P24	A	8	Rv2521	yes
P24	A	9	Rv2789c	yes
P24	A	10	Rv1816	yes
P24	A	11	Rv3696c	yes
P24	A	12	Rv2809	yes
P24	B	1	Rv3826	yes
P24	B	2	Rv3691	yes
P24	B	3	Rv0403c	yes
P24	B	4	Rv0445c	yes
P24	B	5	Rv1506c	yes
P24	B	6	Rv0221	yes
P24	B	7	Rv1963c	yes
P24	B	8	Rv1808	yes
P24	B	9	Rv3496c	yes
P24	B	10	Rv1159A	yes
P24	B	11	Rv0456c	yes
P24	B	12	Rv0826	yes
P24	C	1	Rv1749c	yes
P24	C	2	Rv0413	yes
P24	C	3	Rv3538	yes
P24	C	4	Rv0166	no
P24	C	5	Rv2133c	yes
P24	C	6	Rv1735c	yes
P24	C	7	Rv0857	yes
P24	C	8	Rv1793	yes
P24	C	9	Rv1743	yes
P24	C	10	Rv0202c	yes
P24	C	11	Rv3595c	yes
P24	C	12	Rv0597c	yes
P24	D	1	Rv1205	yes
P24	D	2	Rv0585c	yes
P24	D	3	Rv0086	yes
P24	D	4	Rv3478	yes
P24	D	5	Rv3507	yes
P24	D	6	Rv1958c	yes
P24	D	7	Rv2403c	yes
P24	D	8	Rv2048c	yes
P24	D	9	Rv1215c	yes
P24	D	10	Rv0196	yes
P24	D	11	Rv3178	yes
P24	D	12	Rv2542	yes
P24	E	1	Rv3922c	no
P24	E	2	Rv2325c	yes
P24	E	3	Rv0729	yes
P24	E	4	Rv2023A	yes
P24	E	5	Rv1362c	yes
P24	E	6	Rv0042c	yes
P24	E	7	Rv1812c	yes
P24	E	8	Rv1064c	yes
P24	E	9	Rv2531c	yes
P24	E	10	Rv3428c	yes
P24	E	11	Rv1783	yes
P24	E	12	Rv2162c	yes
P24	F	1	Rv2333c	yes
P24	F	2	Rv1013	yes
P24	F	3	Rv0578c	yes
P24	F	4	Rv2009	yes
P24	F	5	Rv3742c	yes
P24	F	6	Rv3515c	yes
P24	F	7	Rv1139c	yes
P24	F	8	Rv2967c	no
P24	F	9	Rv2501c	yes
P24	F	10	Rv2888c	yes
P24	F	11	Rv0755A	yes
P24	F	12	Rv3677c	yes
P24	G	1	Rv2949c	yes
P24	G	2	Rv3682	no
P24	G	3	Rv1890c	yes
P24	G	4	Rv1142c	yes
P24	G	5	Rv1946c	yes
P24	G	6	Rv3444c	yes
P24	G	7	Rv2066	yes
P24	G	8	Rv1538c	yes
P24	G	9	Rv3088	yes
P24	G	10	Rv2874	yes
P24	G	11	Rv1683	yes
P24	G	12	Rv1037c	yes
P24	H	1	Rv2414c	no
P24	H	2	Rv1398c	yes
P24	H	3	Rv0965c	yes
P24	H	4	Rv2177c	yes
P24	H	5	Rv0998	no
P24	H	6	Rv3236c	yes
P24	H	7	Rv1503c	yes
P24	H	8	Rv0107c	yes
P24	H	9	Rv0149	no
P24	H	10	Rv1021	yes
P24	H	11	Rv1857	yes
P24	H	12	Empty Well
P25	A	1	Rv1373	yes
P25	A	2	Rv0466	yes
P25	A	3	Rv1101c	yes
P25	A	4	Rv2390c	yes
P25	A	5	Rv0265c	yes
P25	A	6	Rv1003	yes
P25	A	7	Rv0121c	yes
P25	A	8	Rv3404c	yes
P25	A	9	Rv3592	yes
P25	A	10	Rv2284	yes
P25	A	11	Rv1430	yes
P25	A	12	Rv0633c	yes
P25	B	1	Rv1364c	yes
P25	B	2	Rv2659c	yes
P25	B	3	Rv3699	yes
P25	B	4	Rv0216	yes
P25	B	5	Rv2075c	yes
P25	B	6	Rv2124c	yes
P25	B	7	Rv0748	yes
P25	B	8	Rv1746	yes
P25	B	9	Rv0914c	yes
P25	B	10	Rv1959c	yes
P25	B	11	Rv2148c	yes
P25	B	12	Rv0100	yes
P25	C	1	Rv3740c	yes
P25	C	2	Rv1635c	yes
P25	C	3	Rv1883c	yes
P25	C	4	Rv2374c	yes
P25	C	5	Rv2975c	yes
P25	C	6	Rv3209	yes
P25	C	7	Rv3510c	yes
P25	C	8	Rv0975c	yes
P25	C	9	Rv2185c	yes
P25	C	10	Rv1102c	yes
P25	C	11	Rv0893c	yes
P25	C	12	Rv2407	yes
P25	D	1	Rv0862c	yes
P25	D	2	Rv1554	yes
P25	D	3	Rv2571c	yes
P25	D	4	Rv3189	yes
P25	D	5	Rv3741c	yes
P25	D	6	Rv1184c	yes
P25	D	7	Rv2299c	yes
P25	D	8	Rv3739c	yes
P25	D	9	Rv0473	yes
P25	D	10	Rv3214	yes
P25	D	11	Rv2940c	yes
P25	D	12	Rv1714	yes
P25	E	1	Rv3201c	yes
P25	E	2	Rv3469c	yes
P25	E	3	Rv2462c	yes
P25	E	4	Rv0691c	yes
P25	E	5	Rv0065	yes
P25	E	6	Rv0815c	yes
P25	E	7	Rv3198c	yes
P25	E	8	Rv1961	yes
P25	E	9	Rv3494c	yes
P25	E	10	Rv3497c	yes
P25	E	11	Rv1091	yes
P25	E	12	Rv2515c	yes
P25	F	1	Rv0924c	yes
P25	F	2	Rv0888	yes
P25	F	3	Rv0302	yes
P25	F	4	Rv1784	yes
P25	F	5	Rv1224	yes
P25	F	6	Rv3075c	yes
P25	F	7	Rv0506	yes
P25	F	8	Rv2446c	yes
P25	F	9	Rv3319	yes
P25	F	10	Rv0231	yes
P25	F	11	Rv1632c	yes
P25	F	12	Rv0863	yes
P25	G	1	Rv2731	yes
P25	G	2	Rv3563	yes
P25	G	3	Rv3757c	yes
P25	G	4	Rv1675c	yes
P25	G	5	Rv0734	yes
P25	G	6	Rv1165	yes
P25	G	7	Rv1950c	yes
P25	G	8	Rv0214	yes
P25	G	9	Rv3331	yes
P25	G	10	Rv0072	yes
P25	G	11	Rv0773c	yes
P25	G	12	Rv2895c	yes
P25	H	1	Rv3555c	yes
P25	H	2	Rv3831	yes
P25	H	3	Rv0342	yes
P25	H	4	Rv1977	yes
P25	H	5	Rv2065	yes
P25	H	6	Rv3134c	yes
P25	H	7	Rv3071	yes
P25	H	8	Rv3604c	yes
P25	H	9	Rv1470	yes
P25	H	10	Rv0064	yes
P25	H	11	Rv2312	yes
P25	H	12	Empty Well
P26	A	1	Rv1835c	yes
P26	A	2	Rv1366	yes
P26	A	3	Rv2005c	yes
P26	A	4	Rv1949c	yes
P26	A	5	Rv0009	yes
P26	A	6	Rv0270	yes
P26	A	7	Rv1507A	yes
P26	A	8	Rv1913	yes
P26	A	9	Rv2423	yes
P26	A	10	Rv0135c	yes
P26	A	11	Rv1753c	yes
P26	A	12	Rv3097c	yes
P26	B	1	Rv1776c	yes
P26	B	2	Rv3318	yes
P26	B	3	Rv0241c	yes
P26	B	4	Rv3211	yes
P26	B	5	Rv3862c	yes
P26	B	6	Rv2004c	yes
P26	B	7	Rv0966c	yes
P26	B	8	Rv2375	yes
P26	B	9	Rv1742	yes
P26	B	10	Rv3329	yes
P26	B	11	Rv1809	yes
P26	B	12	Rv1386	yes
P26	C	1	Rv1933c	yes
P26	C	2	Rv3093c	yes
P26	C	3	Rv3730c	yes
P26	C	4	Rv2303c	yes
P26	C	5	Rv3350c	yes
P26	C	6	Rv3767c	yes
P26	C	7	Rv0243	yes
P26	C	8	Rv3660c	yes
P26	C	9	Rv2280	yes
P26	C	10	Rv3020c	yes
P26	C	11	Rv3413c	yes
P26	C	12	Rv2318	yes
P26	D	1	Rv3669	yes
P26	D	2	Rv1836c	yes
P26	D	3	Rv3553	yes
P26	D	4	Rv0047c	yes
P26	D	5	Rv0474	yes
P26	D	6	Rv1522c	yes
P26	D	7	Rv0874c	yes
P26	D	8	Rv3437	yes
P26	D	9	Rv2091c	yes
P26	D	10	Rv0057	yes
P26	D	11	Rv3292	yes
P26	D	12	Rv1429	yes
P26	E	1	Rv0588	yes
P26	E	2	Rv3349c	yes
P26	E	3	Rv0147	yes
P26	E	4	Rv0345	yes
P26	E	5	Rv1790	yes
P26	E	6	Rv2052c	yes
P26	E	7	Rv0217c	yes
P26	E	8	Rv0251c	yes
P26	E	9	Rv1203c	yes
P26	E	10	Rv1242	yes
P26	E	11	Rv1095	yes
P26	E	12	Rv2468c	yes
P26	F	1	Rv0187	yes
P26	F	2	Rv1580c	yes
P26	F	3	Rv2258c	yes
P26	F	4	Rv0604	yes
P26	F	5	Rv2332	yes
P26	F	6	Rv2214c	yes
P26	F	7	Rv3641c	yes
P26	F	8	Rv2296	yes
P26	F	9	Rv3251c	yes
P26	F	10	Rv1794	yes
P26	F	11	Rv2900c	yes
P26	F	12	Rv1317c	yes
P26	G	1	Rv0567	yes
P26	G	2	Rv2668	yes
P26	G	3	Rv2562	yes
P26	G	4	Rv0723	yes
P26	G	5	Rv1870c	yes
P26	G	6	Rv1541c	yes
P26	G	7	Rv1810	yes
P26	G	8	Rv3429	yes
P26	G	9	Rv1921c	yes
P26	G	10	Rv2283	yes
P26	G	11	Rv3813c	yes
P26	G	12	Rv2044c	yes
P26	H	1	Rv0795	yes
P26	H	2	Rv2696c	yes
P26	H	3	Rv3224A	yes
P26	H	4	Rv2985	yes
P26	H	5	Rv0235c	yes
P26	H	6	Rv1523	yes
P26	H	7	Rv3111	yes
P26	H	8	Rv0022c	yes
P26	H	9	Rv2966c	yes
P26	H	10	Rv0150c	yes
P26	H	11	Rv3359	yes
P26	H	12	Empty Well
P27	A	1	Rv1517	yes
P27	A	2	Rv1151c	yes
P27	A	3	Rv3312c	yes
P27	A	4	Rv1413	yes
P27	A	5	Rv0191	yes
P27	A	6	Rv1528c	yes
P27	A	7	Rv2241	no
P27	A	8	Rv1668c	yes
P27	A	9	Rv0771	yes
P27	A	10	Rv2199c	yes
P27	A	11	Rv2197c	yes
P27	A	12	Rv1230c	yes
P27	B	1	Rv1928c	yes
P27	B	2	Rv3718c	yes
P27	B	3	Rv0387c	yes
P27	B	4	Rv1728c	yes
P27	B	5	Rv1929c	yes
P27	B	6	Rv3700c	yes
P27	B	7	Rv0913c	yes
P27	B	8	Rv1764	yes
P27	B	9	Rv3594	yes
P27	B	10	Rv3287c	yes
P27	B	11	Rv0698	yes
P27	B	12	Rv2812	yes
P27	C	1	Rv2072c	yes
P27	C	2	Rv1038c	yes
P27	C	3	Rv1752	yes
P27	C	4	Rv0226c	yes
P27	C	5	Rv0746	yes
P27	C	6	Rv0051	yes
P27	C	7	Rv3887c	no
P27	C	8	Rv2864c	yes
P27	C	9	Rv0099	yes
P27	C	10	Rv3343c	yes
P27	C	11	Rv3094c	yes
P27	C	12	Rv0521	yes
P27	D	1	Rv1866	yes
P27	D	2	Rv2069	yes
P27	D	3	Rv1236	yes
P27	D	4	Rv0425c	yes
P27	D	5	Rv2159c	yes
P27	D	6	Rv0033	yes
P27	D	7	Rv3226c	yes
P27	D	8	Rv2953	yes
P27	D	9	Rv1032c	yes
P27	D	10	Rv0114	yes
P27	D	11	Rv0458	yes
P27	D	12	Rv0671	yes
P27	E	1	Rv1680	yes
P27	E	2	Rv3564	yes
P27	E	3	Rv0117	yes
P27	E	4	Rv0356c	yes
P27	E	5	Rv2853	yes
P27	E	6	Rv3297	yes
P27	E	7	Rv1724c	yes
P27	E	8	Rv0129c	yes
P27	E	9	Rv0693	yes
P27	E	10	Rv3508	yes
P27	E	11	Rv0632c	yes
P27	E	12	Rv1124	yes
P27	F	1	Rv2311	yes
P27	F	2	Rv1259	yes
P27	F	3	Rv2973c	yes
P27	F	4	Rv3852	yes
P27	F	5	Rv0503c	yes
P27	F	6	Rv3809c	yes
P27	F	7	Rv0435c	yes
P27	F	8	Rv2420c	yes
P27	F	9	Rv0946c	yes
P27	F	10	Rv3803c	yes
P27	F	11	Rv0753c	yes
P27	F	12	Rv1741	yes
P27	G	1	Rv0048c	yes
P27	G	2	Rv0219	yes
P27	G	3	Rv0139	yes
P27	G	4	Rv3346c	yes
P27	G	5	Rv1704c	yes
P27	G	6	Rv3207c	yes
P27	G	7	Rv0441c	yes
P27	G	8	Rv0394c	yes
P27	G	9	Rv0311	yes
P27	G	10	Rv0106	yes
P27	G	11	Rv1901	yes
P27	G	12	Rv3661	yes
P27	H	1	Rv0303	yes
P27	H	2	Rv0024	yes
P27	H	3	Rv0192	yes
P27	H	4	Rv3643	yes
P27	H	5	Rv1271c	yes
P27	H	6	Rv1455	yes
P27	H	7	Rv0787	yes
P27	H	8	Rv0443	yes
P27	H	9	Rv3853	yes
P27	H	10	Rv1896c	yes
P27	H	11	Rv1647	yes
P27	H	12	Empty Well
P28	A	1	Rv3656c	yes
P28	A	2	Rv1833c	yes
P28	A	3	Rv3725	yes
P28	A	4	Rv3018c	yes
P28	A	5	Rv2174	yes
P28	A	6	Rv3327	yes
P28	A	7	Rv3416	yes
P28	A	8	Rv1871c	yes
P28	A	9	Rv1796	yes
P28	A	10	Rv3667	yes
P28	A	11	Rv1070c	yes
P28	A	12	Rv3242c	yes
P28	B	1	Rv2029c	yes
P28	B	2	Rv2351c	yes
P28	B	3	Rv3087	yes
P28	B	4	Rv2326c	yes
P28	B	5	Rv0278c	yes
P28	B	6	Rv3179	yes
P28	B	7	Rv3311	yes
P28	B	8	Rv2307B	yes
P28	B	9	Rv3136	yes
P28	B	10	Rv0836c	yes
P28	B	11	Rv1861	yes
P28	B	12	Rv1983	yes
P28	C	1	Rv2497c	yes
P28	C	2	Rv1118c	yes
P28	C	3	Rv1862	yes
P28	C	4	Rv1768	yes
P28	C	5	Rv2396	yes
P28	C	6	Rv0468	yes
P28	C	7	Rv2862c	yes
P28	C	8	Rv3676	yes
P28	C	9	Rv1043c	yes
P28	C	10	Rv3841	yes
P28	C	11	Rv0796	yes
P28	C	12	Rv0365c	yes
P28	D	1	Rv2376c	yes
P28	D	2	Rv0620	yes
P28	D	3	Rv1418	yes
P28	D	4	Rv0079	yes
P28	D	5	Rv0399c	yes
P28	D	6	Rv1706A	yes
P28	D	7	Rv3347c	yes
P28	D	8	Rv1045	yes
P28	D	9	Rv2346c	yes
P28	D	10	Rv0618	yes
P28	D	11	Rv3900c	yes
P28	D	12	Rv0654	yes
P28	E	1	Rv1997	yes
P28	E	2	Rv0622	yes
P28	E	3	Rv1718	yes
P28	E	4	Rv2566	yes
P28	E	5	Rv1907c	yes
P28	E	6	Rv1096	yes
P28	E	7	Rv3788	yes
P28	E	8	Rv3674c	yes
P28	E	9	Rv1937	yes
P28	E	10	Rv1290A	yes
P28	E	11	Rv2607	yes
P28	E	12	Rv2549c	yes
P28	F	1	Rv3060c	yes
P28	F	2	Rv2449c	yes
P28	F	3	Rv0806c	yes
P28	F	4	Rv3378c	yes
P28	F	5	Rv3197	yes
P28	F	6	Rv1337	yes
P28	F	7	Rv2752c	no
P28	F	8	Rv3017c	yes
P28	F	9	Rv3839	yes
P28	F	10	Rv3435c	yes
P28	F	11	Rv3573c	yes
P28	F	12	Rv0049	yes
P28	G	1	Rv0853c	yes
P28	G	2	Rv2261c	yes
P28	G	3	Rv1497	yes
P28	G	4	Rv3894c	yes
P28	G	5	Rv3543c	yes
[truncated: 691 more rows]
