# Supplementary material for: Systematic, multiparametric analysis of Mycobacterium tuberculosis intracellular infection offers insight into coordinated virulence
Source: PLoS Pathog. 2017 May 15;13(5):e1006363. doi: 10.1371/journal.ppat.1006363 (PMC5444860; doi:10.1371/journal.ppat.1006363)
Supplement: S3 Table — (XLSX) [file ppat.1006363.s017.xlsx]

## Sheet: Sheet1
S3 Table. Hit mutants retested by plating for colony-forming units or confirmed in the literature to be impaired for growth in unactived macrophages.
CFU-confirmed growth-impaired in macrophages (true positives)						Literature-confirmed mutants with impaired growth in unactivated macrophages.							Mutants that were not confirmed to be growth-impaired in macrophages upon re-testing by CFU (false positives).
Rv number	Gene Name					Rv0490	senX3						Rv2965c	kdtB
Rv3883c	mycP1					Rv1221	sigE						Rv3872	PE35
Rv1131	prpC					Rv2234	ptpA						Rv1625c	cya
Rv0097	Rv0097					Rv2745c	clgR						Rv0454	Rv0454
Rv2989	Rv2989					Rv2933	ppsC						Rv1957	Rv1957
Rv1435c	Rv1435c					Rv2934	ppsD						Rv1433	Rv1433
Rv2123	PPE7					Rv2936	drrA						Rv0630	recB
Rv3004	cfp6					Rv2938	drrC						Rv3300c	Rv3300c
Rv2745c	clgR					Rv2939	papA5						Rv0659	mazF2
Rv1922	Rv1922					Rv3869	eccB1						Rv0406c	Rv0406c
Rv2038c	Rv2038c					Rv3870	eccCa1						Rv1470	trxA
Rv0253	nirD					Rv3872	PE35						Rv3820	papA2
Rv1872c	lidD2					Rv3873	PPE68						Rv1474c	Rv1474c
Rv0103c	ctpB					Rv3876	espI						Rv1152	Rv1152
Rv0248c	shdA					Rv3882c	eccE1						Rv1049	Rv1049
Rv1477	ripA												Rv3060c	Rv3060c
Rv2626c	hrp1												Rv0332	Rv0332
Rv0934	pstS1												Rv1106c	Rv1106c
Rv2446c	Rv2446c												Rv1607	chaA
Rv3544c	fadE28												Rv1433	Rv1433
Rv1944c	Rv1944c												Rv0432	Rv0432
Rv0888	Rv0888												Rv1567c	Rv1567c
Rv2943	Rv2943												Rv1146	mmpL13B
Rv3334	Rv3334												Rv1506c	Rv1506c
Rv1359	Rv1359
Rv0967	csoR
Rv1963	mce3R
Rv0135c	Rv0135c
Rv2933	ppsC
Rv3305	amiA1
Rv1683	Rv1683
Rv3216	Rv3216
Rv1105	Rv1105
Rv2048c	pks12
Rv0329c	Rv0329c
Rv2206	Rv2206
Rv0152c	PE2
Rv0678	Rv0678
Rv1176c	Rv1176c
Rv2775	Rv2775
Rv0303	Rv0303
Rv0622	Rv0622
Rv3669	Rv3669
Rv3815c	Rv3815c
Rv1538c	ansA
Rv1843c	guaB1
Rv0634A	Rv0634A
Rv1304	atpB
