# Supplementary material for: Systematic, multiparametric analysis of Mycobacterium tuberculosis intracellular infection offers insight into coordinated virulence
Source: PLoS Pathog. 2017 May 15;13(5):e1006363. doi: 10.1371/journal.ppat.1006363 (PMC5444860; doi:10.1371/journal.ppat.1006363)
Supplement: S4 Table — (XLSX) [file ppat.1006363.s018.xlsx]

## Sheet: Sheet1
S4 Table. Hit mutants in pathways known to be important in the host.
Functional Category	Rv number	Gene name
ESX secretion proteins	Rv3615c	espC
	Rv3882c	eccE1
	Rv3876	espI
	Rv3869	eccB1
	Rv1798	eccA5
	Rv3870	eccCa1
	Rv3895c	eccB2
	Rv3017c	esxQ
	Rv3447c	eccC4
	Rv2346c	esxO
	Rv3883c	mycP1
	Rv3449	mycP4
PDIM locus	Rv2933	ppsC
	Rv2934	ppsD
	Rv2936	drrA
	Rv2938	drrC
	Rv2939	papA5
	Rv2943	Rv2943
PE/PPE	Rv0096	PPE1
	Rv0152c	PE2
	Rv0278c	PE_PGRS3
	Rv0305c	PPE6
	Rv0453	PPE11
	Rv0532	PE_PGRS6
	Rv1396c	PE_PGRS25
	Rv1452c	PE_PGRS28
	Rv1468c	PE_PGRS29
	Rv1753c	PPE24
	Rv1759c	wag22
	Rv1801	PPE29
	Rv1809	PPE33
	Rv1840c	PE-PGRS34
	Rv2123	PPE7
	Rv2356c	PPE40
	Rv2431c	PE25
	Rv2634c	PE_PGRS46
	Rv3125c	PPE49
	Rv3347c	PPE55
	Rv3514	PE_PGRS57
	Rv3539	PPE63
	Rv3595c	PE_PGRS59
	Rv3872	PE35
	Rv3873	PPE68
molybdopterin production	Rv1355c	moeY
	Rv2453c	mobA
	Rv3324c	moaC3
	Rv3323c	moaX
metal regulation, uptake, or export	Rv0103c	ctpB
	Rv0107c	ctpI
	Rv0908	ctpE
	Rv2385	mbtJ
	Rv0198c	zmp1
	Rv0967	csoR
cholesterol metabolism	Rv3560	fadE30
	Rv3544c	fadE28
	Rv3545c	cyp125
	Rv3563	fadE32
	Rv3534c	hsaF
	Rv1131	prpC
	Rv1106c	Rv1106c
nitrogen acquisition and metabolism	Rv0253	nirD
	Rv1162	narH
	Rv1538c	ansA
	Rv2127	ansP1
